# Supplementary material for: Derivation and Internal Validation of a Mortality Prognostication Machine Learning Model in Ebola Virus Disease Based on Iterative Point-of-Care Biomarkers
Source: Open Forum Infect Dis. 2024 Jan 5;11(2):ofad689. doi: 10.1093/ofid/ofad689 (PMC10878059; doi:10.1093/ofid/ofad689)
Supplement: ofad689_Supplementary_Data [file ofad689_supplementary_data.zip]

Archive with 2 entries (2 files):
- supplements.docx
- Table S1.docx
